# Supplementary material for: Promotion of the Efficient Electrocatalytic Production of H2O2 by N,O- Co-Doped Porous Carbon
Source: Nanomaterials (Basel). 2023 Mar 27;13(7):1188. doi: 10.3390/nano13071188 (PMC10096704; doi:10.3390/nano13071188)
Supplement: Supplementary file 1 [file nanomaterials-13-01188-s001.zip]

Archive with 1 entries (1 files):
- nanomaterials-2265623-supplementary.pdf
